# Supplementary material for: Climate change mitigation in British Columbia’s forest sector: GHG reductions, costs, and environmental impacts
Source: Carbon Balance Manag. 2020 Oct 1;15:21. doi: 10.1186/s13021-020-00155-2 (PMC7531139; doi:10.1186/s13021-020-00155-2)
Supplement: Supplementary file 2 — Additional file 2: Supplementary information on bioenergy optimization modeling [file 13021_2020_155_MOESM2_ESM.xlsx]

## Sheet: README
		Additional file 2
		Climate change mitigation in British Columbia’s forest sector: GHG reductions, costs, and environmental impacts
		C. E. Smyth, Z. Xu, T. C. Lemprière, and W. A. Kurz
		Tab
		Contemporary	Baseline fuel shares for heat and electricity, contemporary energy use
		Future Fuels	Baseline fuel shares for heat and electricity, NEB future energy use
		Results_default_contemporary	Collected residues, selected bioenergy facilities, avoided emissions, displacement factor for the default implementation level and contemporary energy use
		Results_default_future	Collected residues, selected bioenergy facilities, avoided emissions, displacement factor for the default implementation level and future energy use
		The LP model is described here:
		Estimating product and energy substitution benefits in national-scale mitigation analysis for Canada. Smyth et al. 2017. Glob. Chg. Biol. Bioenergy. http://onlinelibrary.wiley.com/doi/10.1111/gcbb.12389/abstract
		and
		Climate change mitigation potential of local use of harvest residues for bioenergy in Canada. Smyth et al. 2016. Glob. Chg. Biol. Bioenergy. http://onlinelibrary.wiley.com/doi/10.1111/gcbb.12387/abstract

## Sheet: Contemporary
	Heat						Electricity
TSA	Natural Gas	Electricity	Fuel Oil	Propane	Biomass	Coal or Coke	Hydro	Wind and Tide	Coal	Fuel Oil	Diesel	Natural Gas	Biomass	Grid emissions (kg CO2e /MWh)	Hydro	Wind/Tidal	Coal	Fuel Oil	Diesel	Natural Gas	Wood
TSA_23_100_Mile_House	0.470243	0.477049	0.00571573	0.0121931	0.0347996	0	0.817337	0.0134665	0	0.00137276	0.0717978	0.0186192	0.0773097	66.9151	0	0	1000	800	800	450	0
TSA_1_Arrow	0.488413	0.266018	0.0119102	0.0209603	0.0462862	0.166413	0.541693	0.00892494	0.384831	0.000909804	0	0.0123399	0.0512372	391.112	kg CO2e/MWh	kg CO2e/MWh	kg CO2e/MWh	kg CO2e/MWh	kg CO2e/MWh	kg CO2e/MWh	kg CO2e/MWh
TSA_38_Arrowsmith	0.274354	0.54587	0.0891275	0.0165411	0.0741074	0	0.878992	0.0144823	0	0.00147632	0.00176855	0.0200344	0.0831415	11.6114
TSA_2_Boundary	0.390507	0.393208	0.0294678	0.0722612	0.114556	0	0.817901	0.0134758	0	0.00137371	0	0.0897896	0.077363	41.5043
TSA_3_Bulkley	0.394381	0.47929	0.0148978	0.0404647	0.0709661	0	0.880559	0.0145081	0	0.00147895	0	0.0200594	0.0832897	10.2099
TSA_45_Cascadia	0	0.35655	0.0620165	0.168672	0.412762	0	0.880559	0.0145081	0	0.00147895	0	0.0200594	0.0832897	10.2099
TSA_4_Cassiar	0.280749	0.165808	0.0726551	0.146264	0.334525	0	0.424822	0	0	0	0.575178	0	0	460.142
TSA_5_Cranbrook	0.738324	0.0842067	0.116836	0.00596898	0.0132176	0.0414467	0.268843	0.00442946	0.150274	0.411754	0	0.139239	0.0254291	542.334
TSA_41_Dawson_Creek	0.727536	0.0487231	0.184723	0.00236603	0.0109562	0.025695	0.0465269	0.000766578	0.0263269	0.199456	0.00153819	0.720979	0.00440085	511.563
TSA_8_Fort_Nelson	0.888763	0.0187453	0.0225975	0.000379593	0.00193604	0.0675785	0.0169262	0.000278877	0.0707154	0.0234841	0.00128166	0.885711	0.00160101	489.098
TSA_40_Fort_St_John	0.815667	0.143736	0.0161036	0.004347	0.020147	0	0.153975	0.0025369	0	0.0178991	0	0.811006	0.0145641	379.272
TSA_30_Fraser	0.597114	0.383291	0.0132457	0.00431516	0.00188038	0.000154014	0.831902	0.0137064	0.000379929	0.0267925	0.00253504	0.0458975	0.0786873	44.4958
TSA_7_Golden	0	0.758393	0.0234066	0.044936	0.173264	0	0.880559	0.0145081	0	0.00147895	0	0.0200594	0.0832897	10.2099
TSA_9_Invermere	0.138705	0.637044	0.031359	0.0707673	0.122125	0	0.880559	0.0145081	0	0.00147895	0	0.0200594	0.0832897	10.2099
TSA_10_Kalum	0.599897	0.337908	0.00734507	0.0200344	0.0348157	0	0.51861	0.00854464	0	0.000871035	0	0.422858	0.0490539	190.983
TSA_11_Kamloops	0.610296	0.327618	0.00553273	0.0155878	0.0409654	0	0.79532	0.0131037	0	0.00133579	0	0.114918	0.0752272	52.7819
TSA_33_Kingcome	0.0904916	0.52845	0.150672	0.0322975	0.198088	0	0.644286	0.0106153	0	0.00108211	0.268322	0.014677	0.0609412	222.128
TSA_12_Kispiox	0	0.713065	0.0338763	0.0923226	0.160736	0	0.880559	0.0145081	0	0.00147895	0	0.0200594	0.0832897	10.2099
TSA_13_Kootenay_Lake	0.4964	0.392443	0.0167312	0.0294696	0.0649564	0	0.880559	0.0145081	0	0.00147895	0	0.0200594	0.0832897	10.2099
TSA_14_Lakes	0.163315	0.436488	0.0471832	0.128063	0.22495	0	0.880559	0.0145081	0	0.00147895	0	0.0200594	0.0832897	10.2099
TSA_15_Lillooet	0	0.424485	0.0401295	0.0707125	0.464673	0	0.880559	0.0145081	0	0.00147895	0	0.0200594	0.0832897	10.2099
TSA_16_MacKenzie	0.925798	0.0559898	0.00182686	0.00217818	0.014207	0	0.574109	0.00885573	0	0.000902748	0.352985	0.0122442	0.0508399	288.62
TSA_18_Merritt	0.470923	0.42212	0.0105975	0.0184313	0.0779283	0	0.871812	0.014364	0	0.00146426	0.00993322	0.0198601	0.0824623	18.055
TSA_19_Mid_Coast	0.369838	0.361864	0.0384089	0.038224	0.191664	0	0.919088	0.00243293	0	0.000248011	0.0608821	0.00336385	0.0139672	50.4178
TSA_20_Morice	0.317623	0.407393	0.0312737	0.0947396	0.148971	0	0.880559	0.0145081	0	0.00147895	0	0.0200594	0.0832897	10.2099
TSA_43_Nass	0.175772	0.543801	0.0339794	0.0866449	0.159803	0	0.7856	0.0129436	0	0.00131946	0.107839	0.0178962	0.0743078	95.3804
TSA_21_North_Coast	0.37392	0.594328	0.00401603	0.00917639	0.0185594	0	0.852802	0.0140508	0	0.00143233	0.0315225	0.0194271	0.0806642	35.106
TSA_22_Okanagan	0.472474	0.452661	0.00737694	0.0129744	0.0545135	0	0.880083	0.01449	0	0.0014771	0.000625568	0.0200343	0.0831855	10.6976
TSA_44_Pacific	0.519485	0.306803	0.0343177	0	0.139395	0	0	0	0	0	1	0	0	800
TSA_24_Prince_George	0.752202	0.191194	0.00435484	0.00999239	0.0422566	0	0.63371	0.0100483	0	0.00102432	0.0501237	0.247335	0.0576864	152.219
TSA_25_Queen_Charlotte	0.284974	0.328611	0.0428426	0.0655218	0.190282	0.0877687	0.56979	0.00291945	0	0.000297607	0.406175	0.00403652	0.0167603	326.995
TSA_26_Quesnel	0.860871	0.0942636	0.0154305	0.00849841	0.0209365	0	0.770596	0.0126964	0	0.115611	0.0105623	0.0175544	0.0728885	108.838
TSA_27_Revelstoke	0.291242	0.450771	0.0193125	0.0954581	0.143216	0	0.880559	0.0145081	0	0.00147895	0	0.0200594	0.0832897	10.2099
TSA_17_Robson_Valley	0.250362	0.48036	0.0279577	0.0310377	0.210282	0	0.359491	0.00592298	0	0.000603785	0.591747	0.0081893	0.0340033	477.566
TSA_31_Soo	0.304721	0.604113	0.00619772	0.0108853	0.0740832	0	0.880559	0.0145081	0	0.00147895	0	0.0200594	0.0832897	10.2099
TSA_37_Strathcona	0.292906	0.492222	0.0847891	0.0145328	0.102967	0.0125833	0.772016	0.0126636	0	0.00130705	0.0431313	0.0980901	0.0727002	79.6912
TSA_39_Sunshine_Coast	0.454394	0.393671	0.0210445	0.0422807	0.0886093	0	0.836163	0.0137162	0	0.00139822	0.0509159	0.0189645	0.0787434	50.3853
TSA_29_Williams_Lake	0.418838	0.359611	0.0212764	0.0593683	0.140906	0	0.852996	0.014054	0	0.00143266	0.024807	0.0259261	0.0806826	32.6585
Median	0.392444	0.39344	0.0230021	0.025215	0.0832688	0	0.824901	0.0134711	0	0.00147029	0.00140993	0.0200594	0.0773363	50.4015
Min	0	0.0187453	0.00182686	0	0.00188038	0	0	0	0	0	0	0	0	10.2099
Max	0.925798	0.758393	0.184723	0.168672	0.464673	0.166413	0.919088	0.0145081	0.384831	0.411754	1	0.885711	0.0832897	800

## Sheet: Future Fuels
	Heat						Electricity
TSA	Natural Gas	Electricity	Fuel Oil	Propane	Biomass	Coal or Coke	Hydro	Wind and Tide	Coal	Fuel Oil	Diesel	Natural Gas	Biomass	Grid emissions (kg CO2e /MWh)	Hydro	Wind/Tidal	Coal	Fuel Oil	Diesel	Natural Gas	Wood	Uranium	Other
TSA_23_100_Mile_House	0.519485	0.306803	0.0343177	0	0.139395	0	0.878617	0.0144914	0	0.00147641	0.00331719	0.0196482	0.0823448	12.6766	0	0	1000	800	800	450	0	0	0
TSA_1_Arrow	0.519485	0.306803	0.0343177	0	0.139395	0	0.881541	0.0145396	0	0.00148133	0	0.0197136	0.0826188	10.0562	kg CO2e/MWh	kg CO2e/MWh	kg CO2e/MWh	kg CO2e/MWh	kg CO2e/MWh	kg CO2e/MWh	kg CO2e/MWh	kg CO2e/MWh	kg CO2e/MWh
TSA_38_Arrowsmith	0.519485	0.306803	0.0343177	0	0.139395	0	0.881196	0.0145339	0	0.00148074	0.000392036	0.0197058	0.0825863	10.3659
TSA_2_Boundary	0.519485	0.306803	0.0343177	0	0.139395	0	0.881541	0.0145396	0	0.00148133	0	0.0197136	0.0826188	10.0562
TSA_3_Bulkley	0.519485	0.306803	0.0343177	0	0.139395	0	0.881541	0.0145396	0	0.00148133	0	0.0197136	0.0826188	10.0562
TSA_45_Cascadia	0.519485	0.306803	0.0343177	0	0.139395	0	0.881541	0.0145396	0	0.00148133	0	0.0197136	0.0826188	10.0562
TSA_4_Cassiar	0.519485	0.306803	0.0343177	0	0.139395	0	0.639188	0.00514197	0	0.000523873	0.318919	0.00697175	0.0292183	258.692
TSA_5_Cranbrook	0.519485	0.306803	0.0343177	0	0.139395	0	0.881541	0.0145396	0	0.00148133	0	0.0197136	0.0826188	10.0562
TSA_41_Dawson_Creek	0.519485	0.306803	0.0343177	0	0.139395	0	0.881541	0.0145396	0	0.00148133	0	0.0197136	0.0826188	10.0562
TSA_8_Fort_Nelson	0.519485	0.306803	0.0343177	0	0.139395	0	0.875702	0.0144052	0	0.00146763	0.00693417	0.0195314	0.081855	15.5105
TSA_40_Fort_St_John	0.519485	0.306803	0.0343177	0	0.139395	0	0.881541	0.0145396	0	0.00148133	0	0.0197136	0.0826188	10.0562
TSA_30_Fraser	0.519485	0.306803	0.0343177	0	0.139395	0	0.881107	0.0145325	0	0.0014806	0.000493036	0.0197039	0.0825781	10.4457
TSA_7_Golden	0.519485	0.306803	0.0343177	0	0.139395	0	0.881541	0.0145396	0	0.00148133	0	0.0197136	0.0826188	10.0562
TSA_9_Invermere	0.519485	0.306803	0.0343177	0	0.139395	0	0.881541	0.0145396	0	0.00148133	0	0.0197136	0.0826188	10.0562
TSA_10_Kalum	0.519485	0.306803	0.0343177	0	0.139395	0	0.881541	0.0145396	0	0.00148133	0	0.0197136	0.0826188	10.0562
TSA_11_Kamloops	0.519485	0.306803	0.0343177	0	0.139395	0	0.881541	0.0145396	0	0.00148133	0	0.0197136	0.0826188	10.0562
TSA_33_Kingcome	0.519485	0.306803	0.0343177	0	0.139395	0	0.767901	0.0126653	0	0.00129037	0.128911	0.0171723	0.0719684	111.888
TSA_12_Kispiox	0.519485	0.306803	0.0343177	0	0.139395	0	0.881541	0.0145396	0	0.00148133	0	0.0197136	0.0826188	10.0562
TSA_13_Kootenay_Lake	0.519485	0.306803	0.0343177	0	0.139395	0	0.881541	0.0145396	0	0.00148133	0	0.0197136	0.0826188	10.0562
TSA_14_Lakes	0.519485	0.306803	0.0343177	0	0.139395	0	0.881541	0.0145396	0	0.00148133	0	0.0197136	0.0826188	10.0562
TSA_15_Lillooet	0.519485	0.306803	0.0343177	0	0.139395	0	0.881541	0.0145396	0	0.00148133	0	0.0197136	0.0826188	10.0562
TSA_16_MacKenzie	0.519485	0.306803	0.0343177	0	0.139395	0	0.783192	0.00710915	0	0.000724294	0.140734	0.00963897	0.0585509	117.504
TSA_18_Merritt	0.519485	0.306803	0.0343177	0	0.139395	0	0.878747	0.0144935	0	0.00147663	0.00317038	0.0196511	0.0823569	12.5606
TSA_19_Mid_Coast	0.519485	0.306803	0.0343177	0	0.139395	0	0.856348	0.0122776	0	0.00125087	0.043623	0.0166466	0.0697652	43.3901
TSA_20_Morice	0.519485	0.306803	0.0343177	0	0.139395	0	0.881541	0.0145396	0	0.00148133	0	0.0197136	0.0826188	10.0562
TSA_43_Nass	0.519485	0.306803	0.0343177	0	0.139395	0	0.734967	0.0121221	0	0.00123502	0.166271	0.0164358	0.0688817	141.401
TSA_21_North_Coast	0.519485	0.306803	0.0343177	0	0.139395	0	0.803889	0.0130473	0	0.00132928	0.0898113	0.0176902	0.0741387	80.8731
TSA_22_Okanagan	0.519485	0.306803	0.0343177	0	0.139395	0	0.881572	0.0145359	0	0.00148095	0	0.0197085	0.0825976	10.0536
TSA_44_Pacific	0.519485	0.306803	0.0343177	0	0.139395	0	0	0	0	0	1	0	0	800
TSA_24_Prince_George	0.519485	0.306803	0.0343177	0	0.139395	0	0.876424	0.0142257	0	0.00144934	0.007676	0.0192879	0.0808347	15.9798
TSA_25_Queen_Charlotte	0.519485	0.306803	0.0343177	0	0.139395	0	0.831971	0.0126663	0	0.00129046	0.064833	0.0171736	0.0719737	60.6269
TSA_26_Quesnel	0.519485	0.306803	0.0343177	0	0.139395	0	0.880316	0.0145194	0	0.00147927	0.00139022	0.0196862	0.082504	11.1544
TSA_27_Revelstoke	0.519485	0.306803	0.0343177	0	0.139395	0	0.881541	0.0145396	0	0.00148133	0	0.0197136	0.0826188	10.0562
TSA_17_Robson_Valley	0.519485	0.306803	0.0343177	0	0.139395	0	0.663629	0.0109455	0	0.00111515	0.247195	0.0148405	0.0621959	205.326
TSA_31_Soo	0.519485	0.306803	0.0343177	0	0.139395	0	0.881541	0.0145396	0	0.00148133	0	0.0197136	0.0826188	10.0562
TSA_37_Strathcona	0.519485	0.306803	0.0343177	0	0.139395	0	0.878097	0.0144525	0	0.00147245	0.00415429	0.0195955	0.0821239	13.3194
TSA_39_Sunshine_Coast	0.519485	0.306803	0.0343177	0	0.139395	0	0.871646	0.0143415	0	0.00146114	0.0115091	0.019445	0.0814932	19.1264
TSA_29_Williams_Lake	0.519485	0.306803	0.0343177	0	0.139395	0	0.871877	0.0143792	0	0.00146498	0.00938249	0.0210855	0.081707	18.1664
Median	0.519485	0.306803	0.0343177	0	0.139395	0	0.881369	0.0145349	0	0.00148084	0.000196018	0.0197111	0.082592	10.211
Min	0.519485	0.306803	0.0343177	0	0.139395	0	0	0	0	0	0	0	0	10.0536
Max	0.519485	0.306803	0.0343177	0	0.139395	0	0.881572	0.0145396	0	0.00148133	1	0.0210855	0.0826188	800

## Sheet: Results_default_contemporary
											Heat Replaced by Fuel Type (MWh)						Facilities selected
	TSA	Population	Residues	Electricity Demand	Heat Demand	Heat Produced	Electricity Produced	Electricity Exported	Electricity Grid	Electricity Intensity	Heat Natural Gas	Heat Electricity	Heat Fuel Oil	Heat Propane	Heat Wood	Heat Coke or Coal	CHP Small	CHP Medium	CHP Large	Heat Small	Heat Medium	Heat Large	Electricity Small	Electricity Medium	Electricity Large	Total Avoided Emissions	Displacement Factor
			(odt)	(MWh)	(MWh)	(MWh)	(MWh)	(MWh)	(MWh)	(kgCO2/MWh)	(MWh)	(MWh)	(MWh)	(MWh)	(MWh)	(MWh)										(tCO2e)
TSA_1_Arrow	1	44173	67037.4	639463	1.27893e+06	247901	75217.2	0	75217.2	391.1	0	35071.6	0	0	0	212829	1	5	0	0	3	0	0.0889932	0	0	136342	1.10936
TSA_2_Boundary	2	11819	77491.6	171096	342191	284621	89782.1	0	89782.1	42.1	133628	116182	10083.6	24727.2	0	0	1	6	0	0	3	0	0.0135266	0	0	53784	0.378579
TSA_3_Bulkley	3	12738	83855	184399	368799	298330	106176	0	106176	10.1	145447	132465	5494.29	14923.3	0	0	2	7	0	2	1	0	0.058736	0	0	45935.9	0.298801
TSA_4_Cassiar	4	1739		25174.3	50348.7				25174.2	460.1	14135.3	8348.14	3658.07	7364.15	3214.39	0
TSA_5_Cranbrook	5	50474	69878.8	730678	1.46136e+06	244311	93161.5	0	93161.5	542.1	0	123056	60686.5	0	0	60568.5	3	6	0	0	0	0	0.0842248	0	0	165627	1.29284
TSA_7_Golden	7	6403	36842.3	92691.9	185384	129418	47469.1	0	47469.1	10.1	0	116748	4339.21	8330.4	0	0	2	3	0	1	0	0	0.0864591	0	0	5707.75	0.0845038
TSA_8_Fort_Nelson	8	5408	123548	78288	156576	156469	78287.8	68657.9	78287.8	489.1	139159	2935.05	3538.22	59.4351	196.461	10581.2	3	1	1	0	1	0	13.0403	1	0	81819.7	0.361226
TSA_9_Invermere	9	10259	64965.3	148513	297025	239904	73611.7	0	73611.7	10.1	41198.8	168371	9314.4	21019.6	0	0	0	5	0	0	3	0	0.105189	0	0	22593.9	0.189701
TSA_10_Kalum	10	28221		408536	817073				121.136	191.1	254579	0	6001.45	16369.6	0	0
TSA_11_Kamloops	11	115326	233301	1.6695e+06	3.33899e+06	1099315	23.5474	0	23.5474	53.1	1.02879e+06	0	18473.7	52047.6	0	0	0	0	0	4	55	1	0.0144286	0	0	284627	0.665454
TSA_12_Kispiox	12	5295	100445	76652.2	153304	129704	76652.2	51289.9	76652.2	10.1	0	109316	5193.37	14153.4	1041.4	0	2	1	1	0	0	0	2.39585	1	0	8493.41	0.0461223
TSA_13_Kootenay_Lake	13	34842	54324.5	504384	1.00877e+06	253776	319.798	0	319.798	10.1	207170	0	16877.9	29728	0	0	0	0	0	3	13	0	0.195955	0	0	67842.9	0.681188
TSA_14_Lakes	14	5772	118949	83557.4	167115	153980	83557.4	72715.9	83557.4	10.1	27292.3	72943.5	7884.99	21401.2	24458	0	0	0	2	0	0	0	15.7557	0	0	18518.5	0.0849189
TSA_15_Lillooet	15	5633	53648.4	81545.2	163090	92984	71178	0	71178	10.1	0	69229.3	6544.73	11532.5	5677.5	0	2	0	1	0	0	0	1.61398	0	0	7226.47	0.0734731
TSA_16_MacKenzie	16	4389	394301	63536.6	127073	126766	63536.5	439139	63536.5	289.1	117644	7114.79	232.144	276.788	1498.4	0	0	1	1	4	0	0	9.01184	0	5	54975.6	0.0760503
TSA_17_Robson_Valley	17	3208	28946.7	46440.1	92880.1	73440	37328.6	0	37328.6	478.1	23253.6	44615.8	2596.71	2882.78	91.1447	0	0	2	0	0	0	0	4.87294	0	0	46901.3	0.883781
TSA_18_Merritt	18	15771	140583	228306	456612	440640	190212	0	190212	18.1	215029	192745	4838.95	8415.95	19610.9	0	0	12	0	0	0	0	8.55168	0	0	65997.3	0.256066
TSA_19_Mid_Coast	19	2589	45875.3	37479.2	74958.4	73440	37479.1	17116.8	37479.1	50.1	27722.4	27124.7	2879.06	2865.2	12848.7	0	0	2	0	0	0	0	15.4533	0	0	12369.5	0.147072
TSA_20_Morice	20	4381	162624	63420.8	126842	110160	63420.8	147084	63420.8	10.1	40287.7	51674.3	3966.8	12016.9	2214.36	0	0	3	0	0	0	0	1.98567	0	2	17932.2	0.0601462
TSA_21_North_Coast	21	1325	26294	19181.1	38362.3	36720	19181	11540.4	19181	35.1	14344.3	21869.6	154.063	352.025	0	0	0	1	0	0	0	0	9.8244	0	0	5371.2	0.111422
TSA_22_Okanagan	22	397078	308068	5.74823e+06	1.14965e+07	1452643	68.491	0	68.491	11.1	1.21867e+06	0	84808.7	149160	0	0	0	0	0	3	74	1	0.0419675	0	0	386127	0.683662
TSA_23_100_Mile_House	23	15073	50274.4	218202	436403	219341	18037.1	0	18037.1	67.1	205215	6310.19	2494.36	5321.11	0	0	2	1	0	0	6	1	0.0521324	0	0	56458	0.612543
TSA_24_Prince_George	24	103309	654444	1.49553e+06	2.99107e+06	2297040	881356	0	881356	152.1	2.24989e+06	4237.89	13025.6	29887.9	0	0	0	60	0	0	5	0	0.0464557	0	0	722000	0.60176
TSA_25_Queen_Charlotte	25	2576	71955.3	37291	74582	73440	37290.9	49036.1	37290.9	327.1	21253.9	24508.4	3195.28	4886.73	13049.8	6545.94	0	2	0	0	0	0	9.89643	1	0	31605.1	0.239581
TSA_26_Quesnel	26	23018	101230	333216	666432	475728	319.868	0	319.868	109.1	459781	0	10283.4	5663.61	0	0	0	0	0	2	25	0	0.195998	0	0	122690	0.661092
TSA_27_Revelstoke	27	8080	32722.1	116969	233937	113424	44282.4	0	44282.4	10.1	68132.4	18442.5	4517.91	22331.2	0	0	0	3	0	1	0	0	0.133822	0	0	26331.3	0.438925
TSA_29_Williams_Lake	29	25279	96146.3	365947	731894	373728	88251.7	0	88251.7	33.1	306545	8159.56	15572.1	43451.3	0	0	0	6	0	1	8	0	0.0757841	0	0	100007	0.56736
TSA_30_Fraser	30	2622527	102359	3.79646e+07	7.59291e+07	481113	74.2721	0	74.2721	44.1	0	0	469419	0	0	11694.1	0	0	0	0	17	3	0.0455099	0	0	174586	0.93034
TSA_31_Soo	31	39697	43263.8	574667	1.14933e+06	201878	246.603	0	246.603	10.1	182244	0	7123.24	12510.9	0	0	0	0	0	0	5	2	0.151105	0	0	52799.4	0.665677
TSA_33_Kingcome	33	8758	166073	126784	253567	230970	126784	95028.5	126784	222.1	22945.7	133998	38205.5	8189.57	27631.6	0	0	0	3	0	0	0	15.9142	0	0	80943.9	0.265855
TSA_37_Strathcona	37	103989	144254	1.50538e+06	3.01076e+06	678912	415.639	0	415.639	80.1	341993	0	255279	43754.6	0	37885.4	0	0	0	1	36	0	0.254681	0	0	209117	0.790714
TSA_38_Arrowsmith	38	609000		8.81608e+06	1.76322e+07				123.541	12.1	0	0	451411	0	0	0
TSA_39_Sunshine_Coast	39	47267	113261	684253	1.36851e+06	532032	431.038	0	431.038	50.1	445371	0	28799.5	57861.4	0	0	0	0	0	2	28	0	0.264117	0	0	141346	0.680713
TSA_40_Fort_St_John	40	34501	175115	499448	998896	610042	238428	0	238428	379.1	446037	143577	16085.8	4342.2	0	0	2	16	0	2	0	0	0.0955783	0	0	265629	0.827391
TSA_41_Dawson_Creek	41	27865	161829	403383	806766	562061	222281	0	222281	512.1	351086	39308.1	149028	1908.83	0	20729.9	1	15	0	1	0	0	0.201731	0	0	286912	0.967056
TSA_43_Nass	43	421		6094.53	12189.1				6094.39	95.1	2142.45	6628.27	414.167	1056.1	1020.02	0
TSA_44_Pacific	44	68	74089.2	984.39	1968.78	0	984.246	91048.6	984.246	800.1	0	0	0	0	0	0	0	0	0	0	0	0	6.39265	0	1	1697.88	0.0125
TSA_45_Cascadia	45	200	37058.5	2895.27	5790.53	3264	2895.12	39235.5	2895.12	10.1	0	1928.26	359.09	976.649	0	0	0	0	0	1	0	0	0.815313	1	0	863.215	0.0127054

## Sheet: Results_default_future
											Heat Replaced by Fuel Type (MWh)						Facilities selected
	TSA	Population	Residues	Electricity Demand	Heat Demand	Heat Produced	Electricity Produced	Electricity Exported	Electricity Grid	Electricity Intensity	Heat Natural Gas	Heat Electricity	Heat Fuel Oil	Heat Propane	Heat Wood	Heat Coke or Coal	CHP Small	CHP Medium	CHP Large	Heat Small	Heat Medium	Heat Large	Electricity Small	Electricity Medium	Electricity Large	Total Avoided Emissions	Displacement Factor
			(odt)	(MWh)	(MWh)	(MWh)	(MWh)	(MWh)	(MWh)	(kgCO2/MWh)	(MWh)	(MWh)	(MWh)	(MWh)	(MWh)	(MWh)										(tCO2e)
TSA_1_Arrow	1	44173	67037.4	639463	1.27893e+06	314486	174.817	0	174.817	10.1	270596	0	43889.8	0	0	0	0	0	0	0	11	2	0.107118	0	0	84848	0.690372
TSA_2_Boundary	2	11819	77491.6	171096	342191	284621	89782.1	0	89782.1	10.1	177763	95114.6	11743.2	0	0	0	1	6	0	0	3	0	0.0135266	0	0	51417.9	0.361924
TSA_3_Bulkley	3	12738	83855	184399	368799	298330	106176	0	106176	10.1	191585	94088.3	12656.3	0	0	0	2	7	0	2	1	0	0.058736	0	0	55425.8	0.36053
TSA_4_Cassiar	4	1739		25174.3	50348.7				25174.2	259.1	26155.2	15447	1727.84	0	1386.91	0
TSA_5_Cranbrook	5	50474	69878.8	730678	1.46136e+06	327053	1859.21	0	1859.21	10.1	276903	0	50150.4	0	0	0	1	0	0	0	17	0	0.139225	0	0	88733	0.692626
TSA_7_Golden	7	6403	36842.3	92691.9	185384	129418	47469.1	0	47469.1	10.1	96304	26752.1	6361.94	0	0	0	2	3	0	1	0	0	0.0864591	0	0	27596.4	0.408567
TSA_8_Fort_Nelson	8	5408	123548	78288	156576	153980	78287.8	82676.8	78287.8	16.1	81338.7	48037.8	5373.32	0	19230.1	0	0	0	2	0	0	0	18.6303	0	0	25529.1	0.112709
TSA_9_Invermere	9	10259	64965.3	148513	297025	239904	73611.7	0	73611.7	10.1	154300	75410.8	10193.2	0	0	0	0	5	0	0	3	0	0.105189	0	0	44516.5	0.373764
TSA_10_Kalum	10	28221		408536	817073				121.136	10.1	248910	0	28040	0	0	0
TSA_11_Kamloops	11	115326	233301	1.6695e+06	3.33899e+06	1099315	23.5474	0	23.5474	10.1	984728	0	114587	0	0	0	0	0	0	4	55	1	0.0144286	0	0	292472	0.683795
TSA_12_Kispiox	12	5295	100445	76652.2	153304	150430	76652.2	51077.7	76652.2	10.1	79639.1	47034.1	5261.04	0	18495.7	0	0	2	1	0	0	0	20.2658	0	0	23954.9	0.130084
TSA_13_Kootenay_Lake	13	34842	54324.5	504384	1.00877e+06	253776	319.798	0	319.798	10.1	219157	0	34618.6	0	0	0	0	0	0	3	13	0	0.195955	0	0	68385.6	0.686638
TSA_14_Lakes	14	5772	118949	83557.4	167115	153980	83557.4	72715.9	83557.4	10.1	86813.4	51271.2	5734.98	0	10160.4	0	0	0	2	0	0	0	15.7557	0	0	26283.2	0.120525
TSA_15_Lillooet	15	5633	53648.4	81545.2	163090	146880	70327.3	0	70327.3	10.1	84722.8	50036.5	5596.87	0	6523.85	0	0	4	0	0	0	0	7.09273	0	0	24828.4	0.252436
TSA_16_MacKenzie	16	4389	394301	63536.6	127073	113710	63536.5	442334	63536.5	118.1	66012.5	38986.3	4360.85	0	4350.37	0	0	1	1	0	0	0	10.9693	0	5	34928.5	0.0483181
TSA_17_Robson_Valley	17	3208	28946.7	46440.1	92880.1	81437	36820.7	0	36820.7	205.1	48249.7	28495.8	3187.42	0	1504.12	0	1	2	0	0	0	0	3.56169	0	0	26844.2	0.505836
TSA_18_Merritt	18	15771	140583	228306	456612	394741	190555	0	190555	13.1	237203	140090	15669.9	0	1778.22	0	3	8	1	0	0	0	1.76168	0	0	70442	0.273312
TSA_19_Mid_Coast	19	2589	45875.3	37479.2	74958.4	73440	37479.1	17116.8	37479.1	43.1	38939.6	22997.4	2572.39	0	8930.63	0	0	2	0	0	0	0	15.4533	0	0	13629.9	0.162059
TSA_20_Morice	20	4381	162624	63420.8	126842	110160	63420.8	147084	63420.8	10.1	65892.1	38915.3	4352.9	0	999.7	0	0	3	0	0	0	0	1.98567	0	2	20868.1	0.0699933
TSA_21_North_Coast	21	1325	26294	19181.1	38362.3	36720	19181	11540.4	19181	81.1	19928.5	11769.6	1316.49	0	3705.47	0	0	1	0	0	0	0	9.8244	0	0	8179.41	0.169677
TSA_22_Okanagan	22	397078	308068	5.74823e+06	1.14965e+07	1452643	68.491	0	68.491	10.1	1.05811e+06	0	394532	0	0	0	0	0	0	3	74	1	0.0419675	0	0	412245	0.729906
TSA_23_100_Mile_House	23	15073	50274.4	218202	436403	235008	242.16	0	242.16	13.1	220032	0	14976.3	0	0	0	0	0	0	3	12	0	0.148382	0	0	61517.7	0.667439
TSA_24_Prince_George	24	103309	654444	1.49553e+06	2.99107e+06	2297040	881356	0	881356	16.1	1.55382e+06	640578	102647	0	0	0	0	60	0	0	5	0	0.0464557	0	0	457629	0.381417
TSA_25_Queen_Charlotte	25	2576	71955.3	37291	74582	73440	37290.9	49036.1	37290.9	61.1	38744.1	22881.9	2559.47	0	9254.54	0	0	2	0	0	0	0	9.89643	1	0	14964.6	0.113439
TSA_26_Quesnel	26	23018	101230	333216	666432	369811	117807	0	117807	11.1	346201	739.232	22870.4	0	0	0	0	8	0	1	1	1	0.185373	0	0	97841.6	0.527199
TSA_27_Revelstoke	27	8080	32722.1	116969	233937	138557	16502.7	0	16502.7	10.1	121527	9001.98	8028.18	0	0	0	1	1	0	0	5	0	0.111947	0	0	34142.6	0.569132
TSA_29_Williams_Lake	29	25279	96146.3	365947	731894	413712	44119.3	0	44119.3	18.1	380208	8387.23	25116.9	0	0	0	0	3	0	1	16	0	0.0339091	0	0	106965	0.606833
TSA_30_Fraser	30	2622527	102359	3.79646e+07	7.59291e+07	481113	74.2721	0	74.2721	10.1	0	0	481113	0	0	0	0	0	0	0	17	3	0.0455099	0	0	173683	0.925528
TSA_31_Soo	31	39697	43263.8	574667	1.14933e+06	201878	246.603	0	246.603	10.1	162436	0	39442.5	0	0	0	0	0	0	0	5	2	0.151105	0	0	55662.3	0.70177
TSA_33_Kingcome	33	8758	166073	126784	253567	230970	126784	95028.5	126784	112.1	131724	77795.1	8701.84	0	12748.8	0	0	0	3	0	0	0	15.9142	0	0	60594.1	0.199017
TSA_37_Strathcona	37	103989	144254	1.50538e+06	3.01076e+06	678912	415.639	0	415.639	13.1	575590	0	103322	0	0	0	0	0	0	1	36	0	0.254681	0	0	184080	0.696043
TSA_38_Arrowsmith	38	609000		8.81608e+06	1.76322e+07				123.541	10.1	0	0	451411	0	0	0
TSA_39_Sunshine_Coast	39	47267	113261	684253	1.36851e+06	532032	431.038	0	431.038	19.1	485068	0	46963.9	0	0	0	0	0	0	2	28	0	0.264117	0	0	140655	0.677382
TSA_40_Fort_St_John	40	34501	175115	499448	998896	610042	238428	0	238428	10.1	518911	56851.2	34279.8	0	0	0	2	16	0	2	0	0	0.0955783	0	0	147650	0.459906
TSA_41_Dawson_Creek	41	27865	161829	403383	806766	562061	222281	0	222281	10.1	419103	115272	27686.3	0	0	0	1	15	0	1	0	0	0.201731	0	0	120241	0.405282
TSA_43_Nass	43	421		6094.53	12189.1				6094.39	141.1	6331.89	3739.55	418.291	0	771.272	0
TSA_44_Pacific	44	68	74089.2	984.39	1968.78	0	984.246	91048.6	984.246	800.1	0	0	0	0	0	0	0	0	0	0	0	0	6.39265	0	1	1697.88	0.0125
TSA_45_Cascadia	45	200	37058.5	2895.27	5790.53	3264	2895.27	39235.3	2895.27	10.1	3007.94	57.3489	198.708	0	0	0	0	0	0	1	0	0	0.815313	1	0	1260.64	0.018555
